# Supplementary material for: Phenotypic Characterization of pilA, pilB, and pilD Mutants of Acinetobacter baumannii 5075: Impacts on Growth, Biofilm Formation, and Tazobactam Response
Source: Antibiotics (Basel). 2025 Aug 9;14(8):816. doi: 10.3390/antibiotics14080816 (PMC12382802; doi:10.3390/antibiotics14080816)
Supplement: Supplementary file 1 [file antibiotics-14-00816-s001.zip]

Archive with 1 entries (1 files):
- antibiotics-3768039-supplementary.pdf
